# Supplementary material for: ‘Old Is Gold’: How Traditional Indian Dietary Practices Can Support Pediatric Diabetes Management
Source: Nutrients. 2021 Dec 10;13(12):4427. doi: 10.3390/nu13124427 (PMC8707693; doi:10.3390/nu13124427)
Supplement: Supplementary file 1 [file nutrients-13-04427-s001.zip]

Archive with 1 entries (1 files):
- nutrients-1454265-supplementary.pdf
